# Supplementary material for: G-protein βγ subunits determine grain size through interaction with MADS-domain transcription factors in rice
Source: Nat Commun. 2018 Feb 27;9:852. doi: 10.1038/s41467-018-03047-9 (PMC5829230; doi:10.1038/s41467-018-03047-9)
Supplement: Supplementary file 4 — Supplementary Data 1 [file 41467_2018_3047_MOESM4_ESM.xlsx]

## Sheet: Sheet1
Supplementary Table 1 .Sequence and haplotype analysis of the OsMADS1 gene
Accession	Origin	Genotype	g.7961_7975		g. 7961_7973
			TCCTTGGTGAAGGTA		ATGTATATATACT
L-204	U.S.A	Tropical japonica	-	+
Wuyunjing7	China	Temperate japonica	+	-
RD23	Thailand	indica	+	-
9311	China	indica	+	-
SX1	China	Oryza rufipogon	+	-
R5	China	Oryza rufipogon	+	-
G21	China	Oryza rufipogon	+	-
HL21	China	Oryza rufipogon	+	-
P25	China	Oryza rufipogon	+	-
P61	China	Oryza rufipogon	+	-
Dongxiang	China	Oryza rufipogon	+	-
R32	Laos	Oryza rufipogon	+	-
qW102	Philippines	Oryza rufipogon	+	-
qW104	Indonesia	Oryza rufipogon	+	-
qW148	Indonesia	Oryza rufipogon	+	-
qW43	Bangadesh	Oryza rufipogon	+	-
80506	India	Oryza rufipogon	+	-
81991	Myanmar	Oryza rufipogon	+	-
qW157	Nepal	Oryza rufipogon	+	-
qW57	Papua New Guinea	Oryza rufipogon	+	-
qW144	Indonesia	Oryza rufipogon	+	-
qW174	Vietnam	Oryza rufipogon	+	-
qW46	India	Oryza nivara	-	+
qW51	Cameroon	Oryza nivara	-	+
qW69	Thailand	Oryza nivara	+	-
qW72	Sri Lanka	Oryza nivara	-	+
qW77	Thailand	Oryza nivara	-	+
qW78	Thailand	Oryza nivara	-	+
N1	Thailand	Oryza nivara	+	-
N2	Thailand	Oryza nivara	+	-
103407	Sri Lanka	Oryza nivara	+	-
105879	Bangladesh	Oryza nivara	+	-
106345	Myanmar	Oryza nivara	+	-
Nanyangzhan	China	Tropical japonica	-	+
Kyeema	Australia	Tropical japonica	-	+
Khazar	Iran	Tropical japonica	-	+
IRAT216	Ivory Coast	Tropical japonica	-	+
IRAT261	Nigeria	Tropical japonica	-	+
WAB56-104	Philippines	Tropical japonica	-	+
Z01-079	Indonesia	Tropical japonica	-	+
Z01-096	Indonesia	Tropical japonica	-	+
Z01-094-1	Indonesia	Tropical japonica	-	+
Z0665	Indonesia	Tropical japonica	-	+
Z06-59	Indonesia	Tropical japonica	-	+
Z06-49	Indonesia	Tropical japonica	-	+
Z06-33	Indonesia	Tropical japonica	-	+
Z06-31	Indonesia	Tropical japonica	-	+
Katy	U.S.A	Tropical japonica	-	+
Lemont	U.S.A	Tropical japonica	-	+
Star bonnet99	U.S.A	Tropical japonica	+	-
IAPAR	Brazil	Tropical japonica	-	+
IR66167-27-5-1-6	Philippines	Tropical japonica	-	+
IR66897B	Philippines	Tropical japonica	-	+
AUS116	Bangladesh	AUS	+	-
AUS143	India	AUS	+	-
45975	India	AUS	+	-
78130	China	indica	+	-
Chaoyang1	China	indica	+	-
Chenglongshuijingmi	China	indica	+	-
Erjiufeng	China	indica	+	-
Erjiuqing	China	indica	+	-
Fengaizhan	China	indica	+	-
Guangluai4	China	indica	+	-
Guichao2	China	indica	+	-
Guifu3	China	indica	+	-
Hong410	China	indica	+	-
Hongmeizao	China	indica	+	-
Huanghuazhan	China	indica	+	-
Liangtangzao	China	indica	+	-
Minghui86	China	indica	+	-
Molixiang	China	indica	+	-
NanJing11	China	indica	+	-
Nanjing6	China	indica	+	-
Zihui 100	China	indica	+	-
Jiangxisimiao	China	indica	+	-
Zhenshan 97B	China	indica	+	-
Gang46B	China	indica	+	-
Xianai	China	indica	+	-
Xiangaizao 4	China	indica	+	-
Xiangaizao 9	China	indica	+	-
Hongyun 33	China	indica	+	-
Chuandali LFR-1	China	indica	+	-
Qingganhuang	China	indica	+	-
Qingxiaojinzao	China	indica	+	-
Shuanggui1	China	indica	+	-
Shuhui527	China	indica	+	-
Teqing	China	indica	+	-
Wenxuanqing	China	indica	+	-
Xiangaizao9	China	indica	+	-
Yingzhansimiao	China	indica	+	-
Yuanfengzao	China	indica	+	-
Zhefu802	China	indica	+	-
Zhong4188	China	indica	+	-
Zhuyunnuo	China	indica	+	-
Ganxiangnuo	China	indica	+	-
Lianjian 33	China	indica	+	-
Minghui 86	China	indica	+	-
Huajingxian 74	China	indica	+	-
Amol3	Iran	indica	+	-
Basmati385	Pakistan	indica	+	-
Basmati370	Pakistan	indica	+	-
BG 367	Bangladesh	Indica	+	-
IR24	Philippine	indica	+	-
IR 64	Philippines	Indica	+	-
IR 35	Philippines	Indica	+	-
IR 36	Philippines	Indica	+	-
IR58025B	Philippines	Indica	+	-
IR58031B	Philippines	Indica	+	-
RD23	Thailand	Indica	+	-
Kasalath	India	Indica	+	-
9177	India	Indica	+	-
Tetep	Vietnam	Indica	+	-
Wolf-tooth D15	Vietnam	indica	+	-
Dongnong428	China	Temperate japonica	+	-
Kendao12	China	Temperate japonica	+	-
Longjing20	China	Temperate japonica	+	-
Longjing26	China	Temperate japonica	+	-
Daohuaxiang2	China	Temperate japonica	-	+
Ninggeng41	China	Temperate japonica	+	-
Ninghua109	China	Temperate japonica	+	-
Ninghua114	China	Temperate japonica	+	-
Ningjing28	China	Temperate japonica	+	-
Shennong265	China	Temperate japonica	+	-
Songjing9	China	Temperate japonica	+	-
Xiushui11	China	Temperate japonica	+	-
Dongnong 428	China	Temperate japonica	+	-
Chuangeng	China	Temperate japonica	+	-
Zhonghua 11	China	Temperate japonica	+	-
Zhonghuadasui	China	Temperate japonica	+	-
Jingnuodali	China	Temperate japonica	+	-
Xiushui 134	China	Temperate japonica	+	-
Taizhong 65	China	Temperate japonica	+	-
Ningjing 41	China	Temperate japonica	+	-
Jiahe 218	China	Temperate japonica	+	-
Longdao 5	China	Temperate japonica	+	-
Kongyu 131	China	Temperate japonica	+	-
Dianjingyou	China	Temperate japonica	+	-
Yundao 1	China	Temperate japonica	+	-
Koshihikari	Japan	Temperate japonica	+	-
Nipponbare	Japan	Temperate japonica	+	-
Shiokari	Japan	Temperate japonica	+	-
SLG1	Japan	Temperate japonica	-	+
