# Supplementary material for: G-protein βγ subunits determine grain size through interaction with MADS-domain transcription factors in rice
Source: Nat Commun. 2018 Feb 27;9:852. doi: 10.1038/s41467-018-03047-9 (PMC5829230; doi:10.1038/s41467-018-03047-9)
Supplement: Supplementary file 5 — Supplementary Data 2 [file 41467_2018_3047_MOESM5_ESM.xlsx]

## Sheet: Sheet1
Supplementary Table 2. The effects of the lgy3 allele on the physicochemical characteristics of milled rice
Characteristics	RD23-LGY3-gs3	RD23-lgy3-gs3	WYJ7-LGY3-dep1-1	WYJ7-lgy3-dep1-1	Peiai64S/9311-LGY3-gs3	Peiai64S/9311-lgy3-gs3
GW (mm)	2.02 ± 0.01a	1.98 ± 0.01a	2.75 ± 0.01b	2.47 ± 0.02c	2.23 ± 0.01d	2.20 ± 0.01d
GL (mm)	6.92 ± 0.01a	7.73 ± 0.01b	4.72 ± 0.02c	5.12 ± 0.01d	6.03 ± 0.01e	6.23 ± 0.02f
LWR	3.44 ± 0.01a	3.91 ± 0.01b	1.72 ± 0.01c	2.08 ± 0.01d	2.71 ± 0.01e	2.83 ± 0.01f
PGWC (%)	7.90 ± 0.61a	5.00 ± 0.43b	27.96 ± 0.23c	5.80 ± 0.62d	34.60 ± 0.03e	7.41 ± 1.16f
AC (%)	22.62 ± 0.29a	22.22 ± 0.37a	18.62 ± 0.10b	18.62 ± 0.20b	23.28 ± 0.30c	24.34 ± 0.30c
GC (mm)	90.00 ± 2.80a	85.00 ± 1.10b	91.3 ± 1.20a	91.3 ± 1.20a	87.3 ± 2.50ab	85.3 ± 1.50b
GT	4.70 ± 0.06a	4.60 ± 0.05a	7.00 ± 0.01b	7.00 ± 0.01b	7.00 ± 0.01b	7.00 ± 0.01b
*GW, grain width; GL, grain length; LWR, length/width ratio; PGWC, percentage of grains with chalkiness; AC, amylose content; GC, gel consistency; GT, gelatinization temperature; Data shown as mean ± s.e.m (n = 50). All statistical analyses were performed with Student’s t-test. The presence of the same lowercase letter denotes a non-significant difference between means (P > 0.05).
