# Supplementary material for: G-protein βγ subunits determine grain size through interaction with MADS-domain transcription factors in rice
Source: Nat Commun. 2018 Feb 27;9:852. doi: 10.1038/s41467-018-03047-9 (PMC5829230; doi:10.1038/s41467-018-03047-9)
Supplement: Supplementary file 6 — Supplementary Data 3 [file 41467_2018_3047_MOESM6_ESM.xlsx]

## Sheet: Sheet1
Supplementary Table 3. The common target genes oppositely regulated by the lgy3 and dep1-1 alleles
Gene ID	Description
LOC_Os01g02139.1	expressed protein
LOC_Os01g02150.1	sulfated surface glycoprotein 185 precursor, putative, expressed
LOC_Os01g02920.1	glycosyltransferase protein, putative, expressed
LOC_Os01g03390.1	BBTI7 - Bowman-Birk type bran trypsin inhibitor precursor, expressed
LOC_Os01g03680.1	BBTI8 - Bowman-Birk type bran trypsin inhibitor precursor, expressed
LOC_Os01g03730.1	nuclease PA3, putative, expressed
LOC_Os01g03750.1	expressed protein
LOC_Os01g05064.1	expressed protein
LOC_Os01g05810.1	gamma-glutamyltranspeptidase 1 precursor, putative, expressed
LOC_Os01g09280.1	MYB-related transcription activator, putative, expressed
LOC_Os01g09640.1	MYB transcription factor, putative, expressed
LOC_Os01g10400.2	expressed protein
LOC_Os01g11650.1	GDSL-like lipase/acylhydrolase, putative, expressed
LOC_Os01g11910.1	basic helix-loop-helix, putative, expressed
LOC_Os01g13120.1	aquaporin protein, putative, expressed
LOC_Os01g13610.1	isoflavone reductase homolog IRL, putative, expressed
LOC_Os01g17160.1	OsSubt1 - Putative Subtilisin homologue, expressed
LOC_Os01g19020.1	peroxidase precursor, putative, expressed
LOC_Os01g19694.1	Homeobox domain containing protein, expressed
LOC_Os01g19970.1	MYB family transcription factor, putative, expressed
LOC_Os01g24420.1	expressed protein
LOC_Os01g24490.1	expressed protein
LOC_Os01g24710.3	jacalin-like lectin domain containing protein, expressed
LOC_Os01g24950.2	exocyst complex component 6, putative, expressed
LOC_Os01g25740.1	powdery mildew resistance protein PM3F, putative, expressed
LOC_Os01g25990.2	expressed protein
LOC_Os01g26120.1	membrane associated DUF588 domain containing protein, putative, expressed
LOC_Os01g28500.1	SCP-like extracellular protein, expressed
LOC_Os01g34790.1	expressed protein
LOC_Os01g36790.1	TKL_IRAK_DUF26-lf.2 - DUF26 kinases have homology to DUF26 containing loci
LOC_Os01g38660.1	expressed protein
LOC_Os01g45090.1	MYB family transcription factor, putative, expressed
LOC_Os01g45700.1	expressed protein
LOC_Os01g45830.1	sulfate transporter, putative, expressed
LOC_Os01g45900.1	OsFBX20 - F-box domain containing protein, expressed
LOC_Os01g46870.1	AP2 domain containing protein, expressed
LOC_Os01g47400.1	OsMan01 - Endo-Beta-Mannanase, expressed
LOC_Os01g48790.1	YT521-B-like family domain containing protein, expressed
LOC_Os01g48874.1	wax synthase, putative, expressed
LOC_Os01g50160.1	MDR-like ABC transporter, putative, expressed
LOC_Os01g52790.1	cytochrome P450 72A1, putative, expressed
LOC_Os01g52880.1	leucine-rich repeat family protein, putative, expressed
LOC_Os01g53810.1	peptidase, putative, expressed
LOC_Os01g58194.1	protein disulfide isomerase, putative, expressed
LOC_Os01g58380.1	3-hydroxybutyryl-CoA dehydrogenase, putative, expressed
LOC_Os01g58640.1	nucleotide pyrophosphatase/phosphodiesterase, putative, expressed
LOC_Os01g61044.1	transmembrane amino acid transporter protein, putative, expressed
LOC_Os01g61044.2	transmembrane amino acid transporter protein, putative, expressed
LOC_Os01g61190.1	exo70 exocyst complex subunit, putative, expressed
LOC_Os01g61460.1	leaf senescence related protein, putative, expressed
LOC_Os01g61940.1	white-brown complex homolog protein, putative, expressed
LOC_Os01g63230.1	growth regulator related protein, putative, expressed
LOC_Os01g65510.1	OsFBX31 - F-box domain containing protein, expressed
LOC_Os01g65670.1	amino acid transporter, putative, expressed
LOC_Os01g68589.1	LTPL39 - Protease inhibitor/seed storage/LTP family protein precursor
LOC_Os01g70130.1	protein kinase domain containing protein, expressed
LOC_Os01g70210.1	CRAL/TRIO domain containing protein, expressed
LOC_Os01g70890.1	histone-like transcription factor and archaeal histone, putative, expressed
LOC_Os01g71310.1	cytokinin dehydrogenase precursor, putative, expressed
LOC_Os01g71670.1	glycosyl hydrolases family 17, putative, expressed
LOC_Os01g72610.1	glycosyltransferase, putative, expressed
LOC_Os01g73040.1	CBS domain-containing protein, putative, expressed
LOC_Os01g73170.1	peroxidase precursor, putative, expressed
LOC_Os01g73940.1	expressed protein
LOC_Os01g74320.1	ubiquitin ligase, putative, expressed
LOC_Os02g03020.1	EF hand family protein, putative, expressed
LOC_Os02g04640.1	MYB-like DNA-binding domain containing protein, putative, expressed
LOC_Os02g04840.1	GHMP kinases ATP-binding protein, putative, expressed
LOC_Os02g05950.1	phytosulfokine receptor precursor, putative, expressed
LOC_Os02g05980.1	phytosulfokine receptor precursor, putative, expressed
LOC_Os02g07690.1	VQ domain containing protein, putative, expressed
LOC_Os02g08100.1	AMP-binding domain containing protein, expressed
LOC_Os02g09400.1	cytochrome P450, putative, expressed
LOC_Os02g10500.1	expressed protein
LOC_Os02g10880.1	UDP-glucoronosyl and UDP-glucosyl transferase domain containing protein
LOC_Os02g11640.1	UDP-glucoronosyl and UDP-glucosyl transferase, putative, expressed
LOC_Os02g12420.1	receptor-like protein kinase precursor, putative, expressed
LOC_Os02g12480.1	expressed protein
LOC_Os02g19640.1	IQ calmodulin-binding motif family protein, putative, expressed
LOC_Os02g28340.1	transferase family protein, putative, expressed
LOC_Os02g30320.1	drought-induced protein 1, putative, expressed
LOC_Os02g31080.1	hydroxyproline-rich glycoprotein family protein, putative, expressed
LOC_Os02g32140.1	AP2 domain containing protein, expressed
LOC_Os02g32250.2	retrotransposon protein, putative, unclassified, expressed
LOC_Os02g32469.2	expressed protein
LOC_Os02g32980.1	Cupin domain containing protein, expressed
LOC_Os02g33330.1	expressed protein
LOC_Os02g34650.1	expressed protein
LOC_Os02g35190.2	chloride channel protein, putative, expressed
LOC_Os02g37970.1	DUF581 domain containing protein, expressed
LOC_Os02g39850.1	transferase family protein, putative, expressed
LOC_Os02g40260.1	uncharacterized protein At4g06744 precursor, putative, expressed
LOC_Os02g42440.1	GEM, putative, expressed
LOC_Os02g42890.1	cytochrome b561, putative, expressed
LOC_Os02g44730.1	tetracycline transporter protein, putative, expressed
LOC_Os02g46940.1	MYB family transcription factor, putative, expressed
LOC_Os02g48094.1	expressed protein
LOC_Os02g48210.1	lectin-like protein kinase, putative, expressed
LOC_Os02g48860.1	aspartic proteinase nepenthesin-2 precursor, putative, expressed
LOC_Os02g48870.1	aspartic proteinase nepenthesin-2 precursor, putative, expressed
LOC_Os02g48900.1	aspartic proteinase nepenthesin-1 precursor, putative, expressed
LOC_Os02g50050.1	expressed protein
LOC_Os02g50174.1	caleosin related protein, putative, expressed
LOC_Os02g50700.1	expressed protein
LOC_Os02g50960.1	auxin efflux carrier component, putative, expressed
LOC_Os02g51040.1	expansin precursor, putative, expressed
LOC_Os02g52190.1	helix-loop-helix DNA-binding protein, putative, expressed
LOC_Os02g52560.1	xyloglucan fucosyltransferase, putative, expressed
LOC_Os02g52990.1	OsSAUR12 - Auxin-responsive SAUR gene family member, expressed
LOC_Os02g54190.1	pectin esterase, putative, expressed
LOC_Os02g56600.1	no apical meristem protein, putative, expressed
LOC_Os02g56610.1	DUF640 domain containing protein, putative, expressed
LOC_Os02g57260.1	3-ketoacyl-CoA thiolase, peroxisomal precursor, putative, expressed
LOC_Os02g57790.1	ZOS2-19 - C2H2 zinc finger protein
LOC_Os02g58139.3	OsSigP1 - Putative Type I Signal Peptidase homologue; employs a putative Ser/His catalytic dyad
LOC_Os03g02280.1	DUF584 domain containing protein, putative, expressed
LOC_Os03g03500.1	heavy metal-associated domain containing protein, expressed
LOC_Os03g05440.1	DUF677 domain containing protein, putative, expressed
LOC_Os03g06930.1	homeodomain protein, putative, expressed
LOC_Os03g06940.1	beta-galactosidase, putative, expressed
LOC_Os03g07140.1	male sterility protein, putative, expressed
LOC_Os03g08490.1	AP2 domain containing protein, expressed
LOC_Os03g09170.1	ethylene-responsive transcription factor, putative, expressed
LOC_Os03g11590.1	integral membrane protein, putative, expressed
LOC_Os03g13820.1	protein kinase family protein, putative, expressed
LOC_Os03g14654.1	LTPL108 - Protease inhibitor/seed storage/LTP family protein precursor, expressed
LOC_Os03g15530.1	expressed protein
LOC_Os03g17790.1	OsRCI2-5 - Putative low temperature and salt responsive protein, expressed
LOC_Os03g17800.1	phosphatidylinositol transfer protein alpha isoform, putative, expressed
LOC_Os03g17870.1	metallothionein, putative, expressed
LOC_Os03g18264.1	expressed protein
LOC_Os03g18960.1	calmodulin binding protein, putative, expressed
LOC_Os03g20870.1	zinc finger, C3HC4 type domain containing protein, expressed
LOC_Os03g21060.1	no apical meristem protein, putative, expressed
LOC_Os03g21400.1	cytochrome P450, putative, expressed
LOC_Os03g24730.1	expressed protein
LOC_Os03g25440.1	expressed protein
LOC_Os03g27120.1	ICE-like protease p20 domain containing protein, putative, expressed
LOC_Os03g28990.1	zinc finger family protein, putative, expressed
LOC_Os03g31430.1	terpene synthase, N-terminal domain containing protein
LOC_Os03g37830.1	potassium transporter, putative, expressed
LOC_Os03g37840.1	potassium transporter, putative, expressed
LOC_Os03g42600.1	expressed protein
LOC_Os03g43440.1	CAMK_KIN1/SNF1/Nim1_like.17 - CAMK includes calcium/calmodulin depedent protein kinases
LOC_Os03g43590.1	LSTK-1-like kinase, putative, expressed
LOC_Os03g45210.1	2-aminoethanethiol dioxygenase, putative, expressed
LOC_Os03g45960.1	thaumatin, putative, expressed
LOC_Os03g46060.1	thaumatin family domain containing protein, expressed
LOC_Os03g46070.1	thaumatin, putative, expressed
LOC_Os03g48180.1	peptide transporter PTR2, putative, expressed
LOC_Os03g48220.1	expressed protein
LOC_Os03g48310.1	plasma membrane ATPase, putative, expressed
LOC_Os03g48710.1	expressed protein
LOC_Os03g50280.1	GLTP domain containing protein, putative, expressed
LOC_Os03g51050.1	peptide transporter PTR2, putative, expressed
LOC_Os03g51080.1	glutamate decarboxylase, putative, expressed
LOC_Os03g52380.1	PIII5 - Proteinase inhibitor II family protein precursor, expressed
LOC_Os03g52390.1	PIII1 - Proteinase inhibitor II family protein precursor, expressed
LOC_Os03g54050.1	anther-specific proline-rich protein APG precursor, putative, expressed
LOC_Os03g54170.1	OsMADS34 - MADS-box family gene with MIKCc type-box, expressed
LOC_Os03g55010.1	UDP-glucoronosyl and UDP-glucosyl transferase domain containing protein, expressed
LOC_Os03g55250.1	cytochrome P450 81E1, putative, expressed
LOC_Os03g55410.1	peroxidase precursor, putative, expressed
LOC_Os03g55760.1	MYB family transcription factor, putative, expressed
LOC_Os03g55820.1	thioredoxin, putative, expressed
LOC_Os03g57690.1	aldehyde oxidase, putative
LOC_Os03g57990.1	LTPL74 - Protease inhibitor/seed storage/LTP family protein precursor, expressed
LOC_Os03g59360.1	remorin, putative, expressed
LOC_Os03g59620.1	phospholipase, patatin family, putative, expressed
LOC_Os03g62200.1	ammonium transporter protein, putative, expressed
LOC_Os04g01960.1	expressed protein
LOC_Os04g10060.1	ent-kaurene synthase, chloroplast precursor, putative, expressed
LOC_Os04g10160.1	cytochrome P450, putative, expressed
LOC_Os04g10350.1	1-aminocyclopropane-1-carboxylate oxidase homolog 2, putative, expressed
LOC_Os04g15690.1	DSBA-like thioredoxin domain containing protein, expressed
LOC_Os04g24600.1	cysteine proteinase 1 precursor, putative, expressed
LOC_Os04g25440.1	cytokinin-O-glucosyltransferase 2, putative, expressed
LOC_Os04g27670.1	terpene synthase family, metal binding domain containing protein, expressed
LOC_Os04g28990.1	dehydrogenase, putative, expressed
LOC_Os04g33740.1	glycosyl hydrolases, putative, expressed
LOC_Os04g33990.1	harpin-induced protein 1 domain containing protein, expressed
LOC_Os04g35540.1	amino acid permease family protein, putative, expressed
LOC_Os04g35840.1	T-complex protein 11, putative, expressed
LOC_Os04g36054.1	auxin response factor 9, putative, expressed
LOC_Os04g38720.1	no apical meristem protein, putative, expressed
LOC_Os04g40100.1	BTBN11- Bric-a-Brac, Tramtrack, Broad Complex BTB domain with non-phototropic hypocotyl 3
LOC_Os04g41540.1	OsCML22 - Calmodulin-related calcium sensor protein, expressed
LOC_Os04g43070.1	ammonium transporter protein, putative, expressed
LOC_Os04g44820.2	zinc finger, C3HC4 type domain containing protein, expressed
LOC_Os04g45140.1	DTA2, putative, expressed
LOC_Os04g46940.1	copper-transporting ATPase 3, putative, expressed
LOC_Os04g47310.1	expressed protein
LOC_Os04g48200.1	cytochrome P450, putative, expressed
LOC_Os04g48880.1	fatty acid hydroxylase, putative, expressed
LOC_Os04g49748.1	purine permease, putative, expressed
LOC_Os04g51520.1	glycosyl hydrolases family 16, putative, expressed
LOC_Os04g52600.1	SHR5-receptor-like kinase, putative, expressed
LOC_Os04g53720.1	SNF2 family N-terminal domain containing protein, expressed
LOC_Os04g54810.1	beta-D-xylosidase, putative, expressed
LOC_Os04g55410.1	FGGY family of carbohydrate kinases, putative, expressed
LOC_Os04g56180.1	peroxidase precursor, putative, expressed
LOC_Os04g56430.1	cysteine-rich receptor-like protein kinase, putative, expressed
LOC_Os04g56680.1	OsSAUR22 - Auxin-responsive SAUR gene family member, expressed
LOC_Os04g57440.1	oryzain beta chain precursor, putative, expressed
LOC_Os04g58100.1	expressed protein
LOC_Os04g58860.1	harpin-induced protein 1 domain containing protein, expressed
LOC_Os04g59120.1	auxin-induced protein 5NG4, putative, expressed
LOC_Os04g59380.1	ZOS4-14 - C2H2 zinc finger protein, expressed
LOC_Os04g59520.1	anthranilate phosphoribosyl transferase, putative, expressed
LOC_Os04g59540.1	phosphatidylinositol-4-phosphate 5-Kinase, putative, expressed
LOC_Os05g01280.2	expressed protein
LOC_Os05g01290.1	expressed protein
LOC_Os05g01530.1	expressed protein
LOC_Os05g02020.1	protein kinase APK1A, chloroplast precursor, putative, expressed
LOC_Os05g02770.1	glycine-rich cell wall structural protein precursor, putative, expressed
LOC_Os05g04584.1	transferase family protein, putative, expressed
LOC_Os05g04700.1	OsRCI2-6 - Hydrophobic protein LTI6B, expressed
LOC_Os05g06340.1	GATA zinc finger domain containing protein
LOC_Os05g06670.1	gibberellin 2-oxidase, putative, expressed
LOC_Os05g06710.1	GDSL-like lipase/acylhydrolase, putative, expressed
LOC_Os05g06920.1	relA-SpoT like protein RSH4, putative, expressed
LOC_Os05g07090.1	acyl-coenzyme A dehydrogenase, mitochondrial precursor, putative, expressed
LOC_Os05g10210.1	HAD superfamily phosphatase, putative, expressed
LOC_Os05g11900.1	expressed protein
LOC_Os05g12481.1	expressed protein
LOC_Os05g13900.1	retrotransposon protein, putative, unclassified, expressed
LOC_Os05g15770.1	glycosyl hydrolase, putative, expressed
LOC_Os05g16740.1	SHR5-receptor-like kinase, putative, expressed
LOC_Os05g19110.1	expressed protein
LOC_Os05g23130.1	expressed protein
LOC_Os05g23350.1	glycosyl hydrolase family 10 protein, putative, expressed
LOC_Os05g24550.6	papain family cysteine protease domain containing protein, expressed
LOC_Os05g25640.1	cytochrome P450, putative, expressed
LOC_Os05g25770.1	OsWRKY45 - Superfamily of TFs having WRKY and zinc finger domains, expressed
LOC_Os05g27010.1	peptide transporter PTR3-A, putative, expressed
LOC_Os05g28740.1	universal stress protein domain containing protein, putative, expressed
LOC_Os05g29974.1	lipase, putative, expressed
LOC_Os05g31020.1	eukaryotic peptide chain release factor subunit 1-1, putative, expressed
LOC_Os05g31140.1	glycosyl hydrolases family 17, putative, expressed
LOC_Os05g34500.1	expressed protein
LOC_Os05g36010.1	OsSub47 - Putative Subtilisin homologue, expressed
LOC_Os05g36290.1	actin, putative, expressed
LOC_Os05g38264.1	expressed protein
LOC_Os05g43390.1	signal recognition particle 54 kDa protein, putative, expressed
LOC_Os05g43920.1	auxin response factor 14, putative, expressed
LOC_Os05g45130.1	retrotransposon protein, putative, unclassified, expressed
LOC_Os05g46470.1	expressed protein
LOC_Os05g46510.1	polygalacturonase, putative, expressed
LOC_Os05g48840.1	expressed protein
LOC_Os05g49480.1	transcription factor-related, putative, expressed
LOC_Os05g49940.1	expressed protein
LOC_Os05g51570.1	vacuolar-processing enzyme precursor, putative, expressed
LOC_Os05g51590.1	N-rich protein, putative, expressed
LOC_Os06g01660.1	integral membrane protein DUF6 domain containing protein, expressed
LOC_Os06g02490.1	acyl CoA binding protein, putative, expressed
LOC_Os06g03150.1	expressed protein
LOC_Os06g03670.1	dehydration-responsive element-binding protein, putative, expressed
LOC_Os06g03930.1	cytochrome P450 86A1, putative, expressed
LOC_Os06g05440.1	expressed protein
LOC_Os06g10650.1	tyrosine phosphatase family protein, putative, expressed
LOC_Os06g10750.1	integral membrane protein DUF6 containing protein, expressed
LOC_Os06g11210.1	12-oxophytodienoate reductase, putative, expressed
LOC_Os06g11330.1	OsMADS55 - MADS-box family gene with MIKCc type-box, expressed
LOC_Os06g13460.1	dependent carboxyl methyltransferase family protein, putative, expressed
LOC_Os06g13760.1	glycosyl transferase 8 domain containing protein, putative, expressed
LOC_Os06g15760.1	eukaryotic aspartyl protease domain containing protein, expressed
LOC_Os06g18140.1	UDP-glucoronosyl and UDP-glucosyl transferase domain containing protein, expressed
LOC_Os06g20610.1	seven in absentia protein family domain containing protein, expressed
LOC_Os06g23114.1	copper methylamine oxidase precursor, putative, expressed
LOC_Os06g23560.1	anthocyanidin 5,3-O-glucosyltransferase, putative, expressed
LOC_Os06g24190.1	expressed protein
LOC_Os06g24704.1	acyl-coenzyme A oxidase, putative, expressed
LOC_Os06g24730.3	hydrolase, alpha/beta fold family domain containing protein, expressed
LOC_Os06g27560.1	glycosyltransferase protein, putative, expressed
LOC_Os06g28124.1	glycosyltransferase, putative, expressed
LOC_Os06g34730.1	expressed protein
LOC_Os06g35410.1	growth regulator related protein, putative, expressed
LOC_Os06g35540.1	aminotransferase, classes I and II, domain containing protein, expressed
LOC_Os06g35630.1	reticuline oxidase-like protein precursor, putative, expressed
LOC_Os06g36080.1	kinesin motor domain containing protein, expressed
LOC_Os06g37560.1	beta-galactosidase precursor, putative, expressed
LOC_Os06g38210.2	expressed protein
LOC_Os06g39912.1	expressed protein
LOC_Os06g40080.1	hemeoxygenase 1, putative, expressed
LOC_Os06g40720.1	EF hand family protein, putative, expressed
LOC_Os06g40818.1	aspartic proteinase, putative, expressed
LOC_Os06g43044.1	GDSL-like lipase/acylhydrolase, putative, expressed
LOC_Os06g43770.1	expressed protein
LOC_Os06g45610.1	expressed protein
LOC_Os06g46330.1	protein kinase domain containing protein, expressed
LOC_Os06g46366.1	zinc finger, C3HC4 type, domain containing protein, expressed
LOC_Os06g47470.1	TKL_IRAK_DUF26-lh.2 - DUF26 kinases have homology to DUF26 containing loci, expressed
LOC_Os06g48250.1	ATPase, putative, expressed
LOC_Os06g49970.2	alpha-amylase precursor, putative, expressed
LOC_Os06g50040.1	OsSAUR29 - Auxin-responsive SAUR gene family member, expressed
LOC_Os06g51050.1	CHIT7 - Chitinase family protein precursor, expressed
LOC_Os06g51060.1	CHIT8 - Chitinase family protein precursor, expressed
LOC_Os06g51290.3	phytoene synthase, chloroplast precursor, putative, expressed
LOC_Os07g01560.1	transporter family protein, putative, expressed
LOC_Os07g03810.1	lectin-like receptor kinase 7, putative, expressed
LOC_Os07g05365.1	photosystem II 10 kDa polypeptide, chloroplast precursor, putative, expressed
LOC_Os07g05420.1	anthocyanidin 3-O-glucosyltransferase, putative, expressed
LOC_Os07g06600.1	glutaredoxin, putative, expressed
LOC_Os07g10420.2	expressed protein
LOC_Os07g10840.1	uncharacterized glycosyltransferase, putative, expressed
LOC_Os07g13634.1	cytokinin-N-glucosyltransferase 1, putative, expressed
LOC_Os07g18120.1	aldehyde oxidase, putative, expressed
LOC_Os07g18750.1	LTPL42 - Protease inhibitor/seed storage/LTP family protein precursor, expressed
LOC_Os07g19444.1	regulatory protein, putative, expressed
LOC_Os07g22930.3	starch synthase, putative, expressed
LOC_Os07g23660.1	retrotransposon protein, putative, unclassified, expressed
LOC_Os07g25690.1	subtilisin N-terminal Region family protein, expressed
LOC_Os07g30020.1	anthranilate phosphoribosyltransferase, putative, expressed
LOC_Os07g30150.1	phosphoribosyl transferase, putative, expressed
LOC_Os07g30170.1	nitrilase, putative, expressed
LOC_Os07g35370.1	TKL_IRAK_DUF26-lc.15 - DUF26 kinases have homology to DUF26 containing loci
LOC_Os07g35390.1	TKL_IRAK_DUF26-lc.17 - DUF26 kinases have homology to DUF26 containing loci
LOC_Os07g35410.1	TKL_IRAK_DUF26-lc.18 - DUF26 kinases have homology to DUF26 containing loci
LOC_Os07g35510.1	glucan endo-1,3-beta-glucosidase precursor, putative, expressed
LOC_Os07g37400.1	OsFBX257 - F-box domain containing protein, expressed
LOC_Os07g37850.1	expressed protein
LOC_Os07g38620.1	pyridoxamine 5'-phosphate oxidase family protein, putative, expressed
LOC_Os07g40290.1	OsGH3.8 - Probable indole-3-acetic acid-amido synthetase, expressed
LOC_Os07g42160.1	HD domain containing protein, putative, expressed
LOC_Os07g44860.1	gibberellin receptor GID1L2, putative, expressed
LOC_Os07g46350.1	OsSCP40 - Putative Serine Carboxypeptidase homologue, expressed
LOC_Os07g46380.1	glycosyltransferase, putative, expressed
LOC_Os07g46480.1	eukaryotic aspartyl protease domain containing protein, expressed
LOC_Os07g47250.1	lipase precursor, putative, expressed
LOC_Os07g47960.1	basic helix-loop-helix domain containing protein, expressed
LOC_Os07g48229.1	vacuolar-sorting receptor precursor, putative, expressed
LOC_Os07g48500.1	stress responsive protein, putative, expressed
LOC_Os07g48550.1	no apical meristem protein, putative, expressed
LOC_Os07g48980.1	nicotianamine synthase, putative, expressed
LOC_Os08g01220.1	harpin-induced protein 1 domain containing protein, expressed
LOC_Os08g02030.1	transferase family protein, putative, expressed
LOC_Os08g02120.1	kinase, pfkB family, putative, expressed
LOC_Os08g02700.1	fructose-bisphospate aldolase isozyme, putative, expressed
LOC_Os08g03350.1	amino acid transporter, putative, expressed
LOC_Os08g08960.1	cupin domain containing protein, expressed
LOC_Os08g08970.1	cupin domain containing protein, expressed
LOC_Os08g30020.2	membrane protein, putative, expressed
LOC_Os08g31850.1	expressed protein
LOC_Os08g32160.1	oxidoreductase, 2OG-FeII oxygenase domain containing protein, putative, expressed
LOC_Os08g32960.1	endonuclease/exonuclease/phosphatase family domain containing protein, expressed
LOC_Os08g33710.1	ribonuclease T2 family domain containing protein, expressed
LOC_Os08g33740.1	CSLA11 - cellulose synthase-like family A, expressed
LOC_Os08g35760.1	cupin domain containing protein, expressed
LOC_Os08g36320.2	decarboxylase, putative, expressed
LOC_Os08g38700.1	Bric-a-Brac, Tramtrack, Broad Complex BTB domain with C3 subfamily conserved sequence
LOC_Os08g39150.1	expressed protein
LOC_Os08g39730.1	cytochrome P450, putative, expressed
LOC_Os08g40280.1	lectin-like protein kinase, putative, expressed
LOC_Os08g40680.1	glycosyl hydrolase, putative, expressed
LOC_Os08g40850.1	mitochondrial carrier protein, putative, expressed
LOC_Os08g40919.1	expressed protein
LOC_Os08g42400.1	no apical meristem protein, putative, expressed
LOC_Os08g43120.1	plant PDR ABC transporter associated domain containing protein, expressed
LOC_Os08g44270.1	vignain precursor, putative, expressed
LOC_Os09g08720.1	cinnamoyl CoA reductase, putative, expressed
LOC_Os09g11480.1	AP2 domain containing protein, expressed
LOC_Os09g16330.2	pleiotropic drug resistance protein, putative, expressed
LOC_Os09g17560.1	O-methyltransferase, putative, expressed
LOC_Os09g19160.1	serine/threonine-protein kinase, putative, expressed
LOC_Os09g22000.1	hydrolase, HAD superfamily, Cof family, putative, expressed
LOC_Os09g26300.1	hypro1, putative, expressed
LOC_Os09g26999.1	keratin-associated protein 5-4, putative, expressed
LOC_Os09g27330.1	oxidoreductase/ transition metal ion binding protein, putative, expressed
LOC_Os09g27450.1	homeobox associated leucine zipper, putative, expressed
LOC_Os09g28354.1	CPuORF39 - conserved peptide uORF-containing transcript, expressed
LOC_Os09g28440.1	AP2 domain containing protein, expressed
LOC_Os09g29239.2	purine permease, putative, expressed
LOC_Os09g29660.1	white-brown complex homolog protein 11, putative, expressed
LOC_Os09g30380.1	AP005392-AK108636 - NBS/LRR genes that are S-rich, divergent TIR, divergent NBS
LOC_Os09g31482.3	splicing factor U2AF, putative, expressed
LOC_Os09g35800.1	UDP-glucose 4-epimerase, putative, expressed
LOC_Os09g36160.1	LRP1, putative, expressed
LOC_Os09g36520.1	ki1 protein, putative, expressed
LOC_Os09g36860.1	acyl carrier protein, putative, expressed
LOC_Os09g37330.1	OsSAUR39 - Auxin-responsive SAUR gene family member, expressed
LOC_Os09g39410.1	male sterility protein, putative, expressed
LOC_Os09g39930.1	tyrosine protein kinase domain containing protein, putative, expressed
LOC_Os09g39940.1	plastocyanin-like domain containing protein, putative, expressed
LOC_Os09g39960.1	dynamin family protein, putative, expressed
LOC_Os10g01110.1	OsSCP44 - Putative Serine Carboxypeptidase homologue, expressed
LOC_Os10g02770.1	glycosyl hydrolases family 16, putative, expressed
LOC_Os10g02880.1	O-methyltransferase, putative, expressed
LOC_Os10g04800.1	hypothetical protein
LOC_Os10g05970.1	POEI12 - Pollen Ole e I allergen and extensin family protein precursor, expressed
LOC_Os10g05990.1	POEI14 - Pollen Ole e I allergen and extensin family protein precursor, expressed
LOC_Os10g09850.1	EF hand family protein, putative, expressed
LOC_Os10g25010.1	OsCML8 - Calmodulin-related calcium sensor protein, expressed
LOC_Os10g26620.1	dof zinc finger domain containing protein, putative, expressed
LOC_Os10g28120.1	glycosyl hydrolase, putative, expressed
LOC_Os10g30600.2	tyrosine protein kinase domain containing protein, putative, expressed
LOC_Os10g30790.2	inorganic phosphate transporter, putative, expressed
LOC_Os10g31320.1	retrotransposon protein, putative, unclassified, expressed
LOC_Os10g31930.1	shugoshin-1, putative, expressed
LOC_Os10g32810.1	beta-amylase, putative, expressed
LOC_Os10g38470.1	glutathione S-transferase, putative, expressed
LOC_Os10g38880.1	DUF623 domain containing protein, expressed
LOC_Os10g42900.1	peptide transporter PTR2, putative, expressed
LOC_Os11g01010.1	autophagy-related protein 8D, putative, expressed
LOC_Os11g02150.2	saposin-like type B, region 1 family protein, putative, expressed
LOC_Os11g02820.1	CRP10 - Cysteine-rich family protein precursor, expressed
LOC_Os11g03420.1	ZF-HD protein dimerisation region containing protein, expressed
LOC_Os11g03820.1	D-mannose binding lectin family protein, expressed
LOC_Os11g04010.1	ICE-like protease p20 domain containing protein, putative, expressed
LOC_Os11g04190.1	auxin efflux carrier component, putative, expressed
LOC_Os11g06020.1	homeobox domain containing protein, expressed
LOC_Os11g06980.1	BURP domain containing protein, expressed
LOC_Os11g10710.1	protein kinase domain containing protein, expressed
LOC_Os11g12530.1	receptor-like protein kinase 5 precursor, putative, expressed
LOC_Os11g18044.1	peptide transporter PTR2, putative, expressed
LOC_Os11g25260.1	nucleoside-triphosphatase, putative, expressed
LOC_Os11g25860.1	protein Kinase, putative, expressed
LOC_Os11g29870.1	OsWRKY72 - Superfamily of TFs having WRKY and zinc finger domains, expressed
LOC_Os11g30360.1	expressed protein
LOC_Os11g37700.1	pleiotropic drug resistance protein, putative, expressed
LOC_Os11g37950.1	WIP3 - Wound-induced protein precursor, expressed
LOC_Os11g37970.1	WIP5 - Wound-induced protein precursor, expressed
LOC_Os11g41600.2	expressed protein
LOC_Os11g45740.1	MYB family transcription factor, putative, expressed
LOC_Os11g47809.1	metallothionein, putative, expressed
LOC_Os12g02250.1	STE_PAK_Ste20_Slob_Wnk.3 - STE kinases include homologs to sterile 7, sterile 11 and sterile 20
LOC_Os12g02500.1	esterase, putative, expressed
LOC_Os12g05200.1	DNA binding protein, putative, expressed
LOC_Os12g08550.1	expressed protein
LOC_Os12g09700.1	jacalin-like lectin domain containing protein, putative, expressed
LOC_Os12g10740.1	leucine-rich repeat family protein, putative, expressed
LOC_Os12g18650.4	regulator of chromosome condensation domain containing protein, expressed
LOC_Os12g22284.1	white-brown complex homolog protein 11, putative, expressed
LOC_Os12g29220.1	nodulin MtN3 family protein, putative, expressed
LOC_Os12g32250.1	WRKY DNA-binding domain containing protein, expressed
LOC_Os12g32760.1	transporter family protein, putative, expressed
LOC_Os12g36630.1	universal stress protein domain containing protein, putative, expressed
LOC_Os12g36830.1	pathogenesis-related Bet v I family protein, putative, expressed
LOC_Os12g36850.1	pathogenesis-related Bet v I family protein, putative, expressed
LOC_Os12g36880.1	pathogenesis-related Bet v I family protein, putative, expressed
LOC_Os12g36910.1	calmodulin binding protein, putative, expressed
LOC_Os12g37519.2	retrotransposon protein, putative, unclassified, expressed
LOC_Os12g37530.2	expressed protein
LOC_Os12g37690.1	MYB family transcription factor, putative, expressed
LOC_Os12g39400.1	ZOS12-09 - C2H2 zinc finger protein, expressed
LOC_Os12g41490.1	cysteine-rich receptor-like protein kinase 8 precursor, putative, expressed
LOC_Os12g41680.1	no apical meristem protein, putative, expressed
LOC_Os12g42300.1	potassium efflux antiporter protein, putative, expressed
LOC_Os12g43490.1	thaumatin, putative, expressed
LOC_Os12g43640.1	receptor-like protein kinase HAIKU2 precursor, putative, expressed
LOC_Os12g44060.1	nodulin, putative, expressed
LOC_Os12g44110.2	ligA, putative, expressed
