# Supplementary material for: G-protein βγ subunits determine grain size through interaction with MADS-domain transcription factors in rice
Source: Nat Commun. 2018 Feb 27;9:852. doi: 10.1038/s41467-018-03047-9 (PMC5829230; doi:10.1038/s41467-018-03047-9)
Supplement: Supplementary file 7 — Supplementary Data 4 [file 41467_2018_3047_MOESM7_ESM.xlsx]

## Sheet: Sheet1
Supplementary Table 4. The primer sequences used for map-based cloning and genotyping assays
Primer	Location	Forward sequence (5'-3')	Reverse sequence (5'-3')
FM01-1	Chr 1	AAGCATGACAGCTGCAAGAC	GGGGATGAAGGGTAATTTCG
FM01-2	Chr 1	AACAGATGGCATCGTCTTCC	CGCTGCATCCACTACTGTTG
FM01-3	Chr 1	TAAGGGTCCATCCACAAGATG	TTGCAAATGCAGCTAGAGTAC
FM01-4	Chr 1	TTGACGATGGCAAGCTCC	GATTTCCGCAGCAAGTATCC
FM01-5	Chr 1	AGATCCATCCCTGTGGAGAG	GCGAACTCGCGTTGTAATC
FM01-6	Chr 1	CGGTTAATGTCATCTGATTGG	TTCGAGATCCAAGACTGACC
FM01-7	Chr 1	GATCTGCAGACTGCAGTTGC	AGCTGCAACGATGTTGTCC
FM01-8	Chr 1	CATTCGGCTGCTGCTATTC	GCTTGTCACATCTTGCACAG
FM01-9	Chr 1	GGCTTCCTCATCGCCATC	CTGAGCAGCATTCCAGTCTG
FM01-10	Chr 1	CAAGGTCAAGAATGCAATGG	GCCACTTTAATCATTGCATC
FM01-11	Chr 1	GAAATGGCAATGTGTGCG	GCCGGAGAACCCTAGCTC
FM01-12	Chr 1	TCTCCTAGGCCATGGATGAC	CAAAGAAGAGAGCCACCCTG
FM01-13	Chr 1	AGCTTGGGTGATTTCTTGGAAGCG	ACGACGAGGAGTCGCCGTGCAG
FM01-14	Chr 1	CCACTTTCAGCTACTACCAG	CACCCATTTGTCTCTCATTATG
FM01-15	Chr 1	GAGGTACTTCCTCCGTTTCAC	AGTCAGCTCACTGTGCAGTG
FM01-16	Chr 1	GGAAGAGGAGAGAAAGATGTGTGTCG	TCAACAGACACACCGCCACCGC
FM01-17	Chr 1	AAGCTTCCCCAATCTGGAAC	TAGCTTAGCTGCTGCTGCTG
FM01-18	Chr 1	CCGAACGCCTAGAAGCGCGTCC	CGGCGAGGTTTGCTAATGGCGG
FM02-1	Chr 2	TAGGCCCTGATTAGTTTCC	ATATATGTGTCCCTTCTCCATAC
FM02-2	Chr 2	CCAAATGAACCTACATGTTG	GCATTGCAGACAGCTATTGA
FM02-3	Chr 2	AACAAATTAAACTGCCAAG	GTCTTATCATCAGAACTGGA
FM02-4	Chr 2	CAAGCGAAAATCCCAGCAG	GATGAAACTGGCATTGCCTG
FM02-5	Chr 2	GATCGATGCAGCAGCATATG	ACGTGTGGCTGCTTTTGC
FM02-6	Chr 2	GCTTAAGGACTTCTGCGAACC	CAACAGCGATCCACATCATC
FM02-7	Chr 2	TATATTTGCTCCTACTCCTG	CCACTAAAAGTCTAGAACCA
FM02-8	Chr 2	GTGCCTCCATCATCATCATC	TAGGACAAGCGAAGAAACCG
FM02-9	Chr 2	GATTGAAAATTAGAGTTTGCAC	TGCCGAGATTTAGTCAACTA
FM02-10	Chr 2	ATCCTGATCTCTCCTGTGCC	AGATGTAAACCCAATAGGACC
FM02-11	Chr 2	CGGATAGATAGGGGTAGGGC	CCTCCTCCCACCTCTACTCC
FM02-12	Chr 2	CTGACCGTTGTTGGTCATTG	TTCCCAGAGAACCAAGGATG
FM02-13	Chr 2	TTATAGCTCTCTCGCCGAGG	GAGGCCTTCCCCTTCTTCC
FM02-14	Chr 2	TCACCACCGTCATCCTCAAC	AGCCGCAAACCGATCACAAT
FM02-15	Chr 2	AAACCACAGTAGTACGCCGG	TCCATCCACATCTCCCTCTC
FM03-1	Chr3	ATCTTGTTGTTTCGGCGGCGGC	CATGGCGAGAATGCCCACGTCC
FM03-2	Chr3	TGAAGACACGTTTCTCCTGAT	GGCCATATGCAAGAATTCCA
FM03-3	Chr3	CCAGATTATTTCCTGAGGTC	CACTTGCATAGTTCTGCATTG
FM03-4	Chr3	CCCGTGATTTCCTCCGAC	TCGCTGGTTCGCTTCATCG
FM03-5	Chr3	TGTCAACAGAAACCAGCAAAA	TGGTCGATCAATTCCTCTGC
FM03-6	Chr3	TCCTGTGTTCGCCTGCTCGTC	TTCGTGGTCGCTGAAAAGTCC
FM03-7	Chr3	GAGATGTAGACGTAGACGGCG	GATCATCGTCCTTCCTCTGC
FM03-8	Chr3	GCGTCGTAATGTAATGGCTGG	TTGTTTGACCTCACACACTCTGC
FM03-9	Chr3	GCCTCAGCCCTAAGAAGAAAA	TGCTGCGTGTTAATGCTAGG
FM03-10	Chr3	CGTTTCTCCGAGAAAAGTCG	CAAGGTGGTCGTTGAGGC
FM03-11	Chr3	CCGGTATCCTTCGATATTGC	CCGACTTTTCCTCCTGACG
FM03-12	Chr3	ATTAGTACCGTGTGGTCCGC	GACCGAATTGGTGATCGATC
FM03-13	Chr3	ACGCTGTGGCTATGCCTTTGG	ACATGGCCTTGTAGTAGACGAGAG
FM03-14	Chr3	CATGCATCTGATCTGATTAT	TGTGAAGAGTACAAGTAGGG
FM03-15	Chr3	GGGCGCATGTGTATTTCTTC	TGGGGAAAAACCACAAGCC
FM03-16	Chr3	CACAATTTAAAAATTTTGAA	CGTAAACCTAGAGACCTATC
FM03-17	Chr3	ACGAGTTGTACTCTGGTTGC	TCTCGGTTTTTATCTTGCTG
FM03-18	Chr3	CACCTTTCACACACACACAC	GCCCCACTAACAAAACCAAG
FM03-19	Chr3	TTGATGAGAGTGAACCAGCG	CGTTTATGCAGAACAACCCC
FM03-20	Chr3	AGGAGCAAGAAAAGTTCCCC	GCCAATGTGTGACGCAATAG
FM03-21	Chr3	TTCAACCTGCATCCGCTC	CCATCCAAATCAGCAACAGC
FM03-22	Chr3	CTTAAGCCGATGCATGAAGG	ATCCTATCGACGAATGCACC
FM04-1	Chr4	GTAGGTACATATGAATCCGA	TACAAATTAAAATAGGGGAA
FM04-2	Chr4	TAGCCGATATGAGATCATTTGG	CAATTGTGGCTTAGAAATCAAC
FM04-3	Chr4	TGGAACAGATAGGGTGTAAGGG	CCGTTCACAACACTATACAAGC
FM04-4	Chr4	GCAGTGTCCAACCATCTGTG	ATCTGGTCACCCTTTGCTTG
FM04-5	Chr4	GATTCGTGTCGGTTGTCAAG	GGTTCAGGGACGAATTTCAG
FM04-6	Chr4	CCCTCTTAGACAGAGGCCAGAGGG	GTAGCCGAAGATGAGGCCGCCG
FM04-7	Chr4	AGGGAGTGTGGCAACTATGC	GGGAGGAGTGAGAAGGGATC
FM04-8	Chr4	CAAAAAGGAATCAATGTGAA	GGCTGTTGAGAGGTAGAGAA
FM04-9	Chr4	GCGACCGATCAGCTAGCTAG	ATAACTCCTCCCTTGCTGCC
FM04-10	Chr4	GAAGCCGTCGTGAAGTTACC	GTTTCCTACCTGATCGCGAC
FM04-11	Chr4	TCCGTCTCGACTCTTCCATC	GATGAGACACCACGGACATG
FM04-12	Chr4	GCATGGCCAAATATTAAAGG	GGTTGGAAATAGAAGTTCGGT
FM04-13	Chr4	GACGCTTCTCAACGCCAC	TCTCCTCCCTCCCTCTTGTC
FM04-14	Chr4	ATCAGGGAAATCCTGAAGGG	GGAAGGAGCAATCACCACTG
FM05-1	Chr5	GAAGGCCGAGAGTGAGAATG	GAGAGAGAAAGGGAGAGACTAGC
FM05-2	Chr5	ATCTTCTAGGAAATCGAGGA	GTTGGCAACTTGTAGTCTTG
FM05-3	Chr5	TTGCGAAGCACGTAGCGTTG	TCACCCGAATTACTGTGATATGC
FM05-4	Chr5	ATTTCAGTACAAGGCACCCATGC	AGGGAGTACCAACTTGCTGTTC
FM05-5	Chr5	GCTTGTTTGGATGAGGGAAA	CACCCCTTCCCCATGTATTA
FM05-6	Chr5	TTCCATGGCACACAAGCC	CTGTGCACGAACTTCCAAAG
FM05-7	Chr5	AACCACCTAGGTTTCTCCCC	TAGCAACGAGGTTATTGGGC
FM05-8	Chr5	AGGCTAAGTTCATATCCAAC	ACCCTATAAAGCATAAAGGA
FM05-9	Chr5	AAACAACGACGTCCCTGATC	GTGCCTCCGTGGTTATGAAC
FM05-10	Chr5	GTTATAGCGCACCCTGGATG	GAACCGAAGGGACATGTGTG
FM05-11	Chr5	GATTCTCGTCGTAATCAAGA	ATCCACGGTTAAGATAAATG
FM05-12	Chr5	GAGTCGACGAGCGGCAGA	CTGCGAGCGACGGTAACA
FM05-13	Chr5	ACTTACATCTGAGGTGCATA	GCATTGCAGATTACAGATAC
FM05-14	Chr5	GTTCAGTGTTCAGTGCCACC	GACTTTGATCTTTGGTGGACG
FM06-1	Chr6	GATCCGTTTTTGCTGTGCCC	CCTCCTCTCCGCCGATCCTG
FM06-2	Chr6	ACGCGAACAAATTAACAGCC	CTTTGCTACCAGTAGATCCAGC
FM06-3	Chr6	AAAAAGTTTGATGTTTGGCACA	GCAAAGCAAACTTTCTGATAAGG
FM06-4	Chr6	AGAAAGTGGATCAGGAAGGC	GATCCTGCAGGTAACCACAC
FM06-5	Chr6	TGAAGCTACCAACCAGGATTTT	AATCGGGCCTTAACTTTTGC
FM06-6	Chr6	ACGGTGGTGCCAAGATATAC	CAGGGTCACGCAGCAACT
FM06-7	Chr6	TTGTTGTATACCTCATCGAC	AGGGTAAGACGTTTAACTTG
FM06-8	Chr6	TTGTTGATAGCATCAGGGAAAA	TACCTCCCCATACCTGCTTC
FM06-9	Chr6	ATGTGGGAATTTCTAGCCCC	CCCTAGTTTTCCAAATGGCC
FM06-10	Chr6	TTTTTATGCCATGAGAGCGAAC	ATTTGGAGCTTGATCGATGG
FM06-11	Chr6	GGAGGAAAGGTTGGAGAAGG	TTTCCCGTATTCCATGAGCC
FM06-12	Chr6	GGCTAGCTTTAGCTGCGTTG	ACCCAGATCGAAACAACTGC
FM06-13	Chr6	GTGACCACGCTCTCTCTCG	CATGTCGTGGTGGTCAAATG
FM06-14	Chr6	TTGGCGAGCGCGTAGATG	CTCTCACCATCGCATTTCAC
FM06-15	Chr6	CGGCTCCCGCTACGACGTCTCC	AGCGATGCGCTGGAAGAGGTGC
FM07-1	Chr7	CCTATTTAATATAGCACCAG	CCATTTAAACATAGAAAAAC
FM07-2	Chr7	TCACTAGCTCTGCCCTGACC	TGATGAGAGTTGGTTGCGAG
FM07-3	Chr7	CGTTTGGATGAAGAAGAAGA	AGTGTTCGTTTCGGATTAGA
FM07-4	Chr7	TTTGCTGTCCCTTTGTTC	TGCAATTCAAAGTCTTAGGG
FM07-5	Chr7	CTTCCCCACCCTGAACACC	GATGCCAAGGTGGTCGAC
FM07-6	Chr7	TTGTTCAGAGCATCCTGCAG	ATCACCAACATCGGAGAAGC
FM07-7	Chr7	TGGGATGCAGAGTGCAGTTGGC	CGCAGGCACGGTGCCTTGTAAG
FM07-8	Chr7	TACTCTCCCCTCACCCCTTC	ACAGGGTTCATACCAGCAGG
FM07-9	Chr7	AGAGTTATGAGCCGGGTGTG	GATTTGGCGATCTTAGCAGC
FM07-10	Chr7	ATCACCTGAGAAACATCCGG	CTCCTCCCACGTCAAGGTC
FM07-11	Chr7	ACAGTATCCAAGGCCCTGG	CACGTGAGACAAAGACGGAG
FM07-12	Chr7	CCCAATGATTTGGTACTGCC	GCCCCAGCTAATTCTTGATG
FM07-13	Chr7	TGGAAGTTTCCTGGCGATAG	TGGTTGGACTGAAAAGTCCC
FM07-14	Chr7	CTACTTTCTCCGTTTCATAA	CATTTCTCACATTCATATTG
FM07-15	Chr7	TCCTTGTGAAATCTGGTCCC	GTAGCCTAGCATGGTGCATG
FM08-1	Chr8	GTAGGAAAGGAAGGGCAGAG	CGATAGATAGCTAGATGTGGCC
FM08-2	Chr8	GAAAACTAAAAAGCAGAGGA	AAGCTATCCATTTTGGATTA
FM08-3	Chr8	AATTCATACACACTTGTGCC	ATTTGCTTGAGCAAGCTTAT
FM08-4	Chr8	CATGTGTGATGACTGACAGG	GGTGCTGTGATGATTCTTTC
FM08-5	Chr8	AACACGAAGACCGGCCTC	CAGGTAGGAGCATGAGAGCC
FM08-6	Chr8	TGTGAGCCTGAGCAATAACG	GAAGCGTGTGATATCGCATG
FM08-7	Chr8	TCGAGCAGTACGTGGATCTG	CACACGTACATCTGCAAGGG
FM08-8	Chr8	CTCGTGCAACCATTATATTC	ACCTTAGCTGTCCTGAATTG
FM08-9	Chr8	CGCGTCCGCGATAAACACAGGG	TCGCACAGGTGAGGCCATGTCG
FM08-10	Chr8	GAATTGGTCGGAATGAAAGG	GGTCATTGGTGCTGGTTTTAG
FM08-11	Chr8	TCTCGGAATTTACACACAATC	GAGAGAAGAAGGAGGGAGAG
FM08-12	Chr8	TATCCTCGTCTCCATCGCTC	AAGGATGTGGCGGTAGAATG
FM08-13	Chr8	ATTGAAGGCGCTGAAGGAG	CCCTCTCCTTCTTCCCAAGT
FM08-14	Chr8	GACTGGTACTGCTGCTGCTG	GGAGGGGGAGGAGATGAAC
FM08-15	Chr8	GCCAGACCGTGGATGTTC	CACCGCAGTCACTTTTCAAG
FM08-16	Chr8	GGTGATCTGCATTGTCAACG	TGCAATGGATCTAGCGACTG
FM09-1	Chr9	GCTCCACCTGCTTAAGCATC	TGAAGACCATGTTCTGCAGG
FM09-2	Chr9	GGACAGGGTAAAGTGTTAGA	CCTAAGACCTATCAACTCCA
FM09-3	Chr9	CCGTCTCTTGCTAGGGATTC	GGGGTGTTTTGCTTTCTCTG
FM09-4	Chr9	GCTCAACGTTTCGTTCCTG	GAAGATGCGTAAAGTGAACGG
FM09-5	Chr9	GGCCAACGTGTGTATGTCTC	TATATGCCAAGACGGATGGG
FM09-6	Chr9	AGATCGAAGCATCGCGCCCGAG	ACTGCGTCCTCTGGGTTCCCGG
FM09-7	Chr9	CTGGTTCTGTATGGGAGCAG	CTGGCCCTTCACGTTTCAGTG
FM09-8	Chr9	CAAAATGGAGCAGCAAGAGC	TGAGCACCTCCTTCTCTGTAG
FM09-9	Chr9	ATGCCGCCAGTGAATAGC	CTGAGAATCCAATTATCTGGGG
FM10-1	Chr10	CGGTGTAGATTGTAGGTACA	GTAGTTTAGTTATTGCGCAC
FM10-2	Chr10	TGTTGGAGAACTGCTTGGTG	GGAGCGTCTACTGGCTGATC
FM10-3	Chr10	CTCTCAAAGAACTAGGACTC	GAGAAGGTATGATAACCAAT
FM10-4	Chr10	CCTTGATTGCAGCATCCG	TTGAGCCTTTTACGAGACGG
FM10-5	Chr10	ATCCCATTCGCCAAAACCGGCC	TGACACTTGGAGAGCGGTGTGG
FM10-6	Chr10	GGTCTCTCTCTCTCTCTCTCTCTC	CTCCTGACAATTCAACTGCG
FM10-7	Chr10	GCTCGCGAATCAATCCAC	CTGGATCCTGGACAGACGAG
FM10-8	Chr10	TCAGATCTACAATTCCATCC	TCGGTGAGACCTAGAGAGCC
FM10-9	Chr10	CTCTCTCTCCCCACCCAATC	GAGGGAGGAGGAGGTGTAGG
FM10-10	Chr10	GAAAGCGATCGAACCAGC	GCAAATGCGCCTCGTGTC
FM10-11	Chr10	ACTTTCTCTCCATCGTTGCC	AACAGAGTTGTTTCGCTGCC
FM10-12	Chr10	TCAAACCGGCACATATAAGAC	GATAGGGAGCTGAAGGAGATG
FM10-13	Chr10	ATTTCCCACACATCTCGCTG	GTGTCGCCGGTCAAGAAC
FM10-14	Chr10	CTGGCCATTAGTCCTTGG	GCTTGCGGCTCTGCTTAC
FM10-15	Chr10	GACATGCGAACAACGACATC	GCTGCGGCGCTGTTATAC
FM11-1	Chr11	GGCTTCATCTTTGGCGAC	CCGGATTCACGAGATAAACTC
FM11-2	Chr11	GTGTACTGCCATGAAAGGCC	GAAGTGCCTTTGCAGGAGAG
FM11-3	Chr11	AAGCTATCCCCCTTTTTGGC	AGGGATCGGTAGACCCAATC
FM11-4	Chr11	AATCTCCACTGCAGCGATTC	CGAATGGTCAAACGTAGGTG
FM11-5	Chr11	CGCAGTTGTGGATTTCAGTG	TGCTCAACGTTTGACTGTCC
FM11-6	Chr11	GAGCTAGAGGGAGGAGGTGC	TTGACTGATAGCCGATTGGG
FM11-7	Chr11	CAACTTTCTGGCATAAACTA	TGGTGAAAGATATTTCAGAC
FM11-8	Chr11	ATTCATGCTTCCTTTCAGTG	GATTACTGGTTTGCCATTTG
FM11-9	Chr11	AACATCTACTCCGCCACCAC	CAGCAAGCAGATGGTGGC
FM11-10	Chr11	TTCCCTGTTAAGAGAGAAATC	GTGTATTTGGTGAAAGCAAC
FM11-11	Chr11	ATGTGGACAATGATATATGT	CTCCGTTTCATATTATAAGA
FM11-12	Chr11	CCAAGGGAAAGATGCGACAATTG	GTGGACGCTTTATATTATGGG
FM11-13	Chr11	CATACATGTGAACCTGACTG	CTAGCTTAGCATCTCCTCAA
FM11-14	Chr11	CCCATGCGTTTAACTATTCT	CGTTCCATCGATCCGTATGG
FM11-15	Chr11	AGCCCCGAATAAATCCACCT	CTGGAGGAGCATTTGGTAGC
FM11-16	Chr11	GCTACCTTAGCTAGGTGATC	ATGTAAAATTTGCATGTTTG
FM11-17	Chr11	TGCCCTGGCGCAAATTTGATCC	GCTAGAGGAGATCAGATGGTAGTGCATG
FM12-1	Chr12	ATCTTGTCCCTGCAGGTCAT	GAAACAGAGGCACATTTCATTG
FM12-2	Chr12	CCATGGTGACCGTGGTGAC	CCAGCAGCAGTACATGGCC
FM12-3	Chr12	CAAAAACAGAGCAGATGAC	CTCAAGATGGACGCCAAGA
FM12-4	Chr12	CGCATCTCTCTCCCTTATCG	CTCTCCTCCTCGTTGTCGTC
FM12-5	Chr12	TGAATCCACACTCGCAGATC	GCCAGTCCACGATTGGTC
FM12-6	Chr12	ACTCGATGACAAGTTGAGG	CACCTAGACACGATCGAG
FM12-7	Chr12	AACTTTCCCACCACCACCGCGG	AGCAGCAGCAAGCCAGCAAGCG
FM12-8	Chr12	GTCCATGCCCAAGACACAAC	GTTACATCATGGGTGACCCC
FM12-9	Chr12	CTCGATCCCCTAGCTCTC	TCACCTCGTTCTCGATCC
FM12-10	Chr12	GGCCGTTGGTTCTAAAATC	TGCGCAGTATCATCGGCGAG
FM12-11	Chr12	CGCCAGTGTCGAATATGATG	TCTTGGTGCAGTAGGTGCAC
FM12-12	Chr12	AGTTGCGCAGCTAATCGATC	AAGATCCAACGGGTTCTGTG
FM12-13	Chr12	TGCCCTGTTATTTTCTTCTCTC	GGTGATCCTTTCCCATTTCA
FM12-14	Chr12	CAGCTAGCACTGATCAAATAAG	GAAATTAACCAAGTTGGATTTG
XP1	Chr 3	TGAAGACACGTTTCTCCTGAT	GGCCATATGCAAGAATTCCA
XP2	Chr 3	GTCAAATCCACGGCCTTTCT	CCCCAAATCTCGTTTTCTGC
XP3	Chr 3	GGACAAAGTATGCCAAATAGAACC	GCTGCCATATTGTCCAGAGC
XP4	Chr 3	GCCTTTTTAAAACATCGTGTCA	TTTTTCTCCCTCGACACACA
XP5	Chr 3	TCCTGTGTTCGCCTGCTCGTC	TTCGTGGTCGCTGAAAAGTCC
XP6	Chr 3	TGAAGGGGAAATCTCCTGTG	TCCATACACGCAGTTGCTTC
XP7	Chr 3	GCCTCAGCCCTAAGAAGAAAA	TGCTGCGTGTTAATGCTAGG
XP8	Chr 3	GCCTGACCATACTGAACAACC	GAGAAGCCTAATTGGGGACA
XP9	Chr 3	CCCGTGATTTCCTCCGAC	TCGCTGGTTCGCTTCATCG
XP10	Chr 3	GCAGCGAGACTGGAAAGAG	GTTGGCCAAAGGGGAAAC
XP11	Chr 3	TGTCATCCTTGATTTTGTGGAG	TAGGTGAGCCGTTCGAAAAA
XP12	Chr 3	GAGGGTAGGGAATTGGGAAC	TCATGACACTATCCTGCACCA
XP13	Chr 3	TGTCAACAGAAACCAGCAAAA	TGGTCGATCAATTCCTCTGC
XP14	Chr 3	CCGTAAGGTACGTGACGATTT	CATGAAACCGACACCGATTA
XP15	Chr 3	AGCGAGCACATCAACAAGC	GCAGAAGATGCAAACCTC
XP16	Chr 3	CATGATTGGTCTCCTTTGGA	CACCGTATGAAAGAATGTAGGAA
XP17	Chr 3	ACACCGCCTTAATTCACCAC	TGAGAAATGACATGGGCAAC
XP18	Chr 3	GCGTCCATCTCTCATCCTGT	CAGGAAACCATGTCCGTCTC
XP19	Chr 3	CGACATGGTCTCAGAAATTCAA	GGTCACCTCCCTCCGTATAA
XP20	Chr 3	AGCGTATCAAAGCTGCCAAG	TGTAAGCAAGGTGCGAGAGA
XP21	Chr 3	AAAACAAAGGGGAAAGTG	CGAGTTCTCCAGCTCATC
XP22	Chr 3	ATTGATACGTGTGAGATGGATAAAA	GCTGGACGAACATGCGTG
lgy3	Chr 3	CCTGACAATAATTCGCCCAATA	CGTAAGAGAGCACGCACGTA
dep1-1	Chr9	GCGGCTGAAATTACATGTAGAAA	CAATTCGACCTCACCCTGTC
gs3	Chr3	TCTAGCTTTAAATGTTTTGGGTGTT	CAATGGTGTACATAACATTTGCATT
