# Supplementary material for: G-protein βγ subunits determine grain size through interaction with MADS-domain transcription factors in rice
Source: Nat Commun. 2018 Feb 27;9:852. doi: 10.1038/s41467-018-03047-9 (PMC5829230; doi:10.1038/s41467-018-03047-9)
Supplement: Supplementary file 8 — Supplementary Data 5 [file 41467_2018_3047_MOESM8_ESM.xlsx]

## Sheet: Sheet1
Supplementary Table 5. The primer sequences used for transgene constructs
Primer			Sequence(5'-3')	Construct
EcoRI-MADS1-ProF3			CGGAATTCGTAGGCCAAGAACCTGACAATTC	pOsMADS1::OsMADS1
XmaI-MADS1-ProR			ATACCCGGGCTTCTTCCTCCTCCTCTCCTC
XmaI-5400E1F			ATACCCGGGATGGGGAGGGGGAAGGTGGAG	pOsMADS1::OsMADS1
SalI-5400E2R			CCAGTCGACTCATATCCAGCCGGATGGGAT
XmaI-5400E1F			ATACCCGGGATGGGGAGGGGGAAGGTGGAG	pOsMADS1::OsMADS1lgy3
SalI-5400E2R			CCAGTCGACTCATATCCAGCCGGATGGGAT
XbaI-MDS1-RNAi			GCTCTAGAACAACTCACAGGATGCAGCAGC	pActin::RNAi-OsMADS1
SalI-MDS1-RNAi			GCGTCGACCATATGGAGCACATTCTCTGCA
XmaI-MDS1-GFPF			ATACCCGGGATGGGGAGGGGGAAGGTGGAG	p35S::OSMADS1lgy3-GFP
XbaI-MDS1-GFP-WT			GCTCTAGATATCCAGCCGGATGGGATGTG
XmaI-MDS1-GFPF			ATACCCGGGATGGGGAGGGGGAAGGTGGAG	p35S::OSMADS1-GFP
XbaI-MDS1-GFP-MT			GCTCTAGAGATGGTCCATGTAGGCCCAAT
EcoRI-DEP1-F			CGGAATTCATGGGGGAGGAGGCGGTG	BD-DEP1
BamHI-DEP1-R			CGGGATCCTCAACATAAGCAACCACTGA
EcoRI-dep1-F			CGGAATTCATGGGGGAGGAGGCGGTG	BD-dep1
BamHI-dep1-R			CGGGATCCCTAGATGTTGAAGCAGGTGC
EcoRI-MD1-Y2HF			CGGAATTCATGGGGAGGGGGAAGGTGGAG	AD-MADS1
BamHI-MD1-Y2HR			CGGGATCCTCATATCCAGCCGGATGGGAT
EcoRI-MD1-Y2HF			CGGAATTCATGGGGAGGGGGAAGGTGGAG	AD-MADS1lgy3
BamHI-MD1-Y2HR			CGGGATCCTCATATCCAGCCGGATGGGAT
EcoRI-MADS3-F			CGGAATTCATGATGAACATGATGACCGA	BD-MADS3
BamHI-MADS3-R:			CGGGATCCCTAATTGAAGGCCGGCTGCT
EcoRI-MADS5-F			CGGAATTCATGGGGCGAGGGAAAGTAGA	BD-MADS5
BamHI-MADS5-R			CGGGATCCTCATTGGTTGAGGTGATCCA
EcoRI-MADS7-F			CGGAATTCATGGCAGAGAAAAAGAAGAA	BD-MADS7
BamHI-MADS7-R			CGGGATCCTCATGGTAGCCATGGGGGCA
EcoRI-MADS13-F			CGGAATTCATGGGGAGGGGCAGGATTGA	BD-MADS13
BamHI-MADS13-R			CGGGATCCTCAGAAGTGAGGAGGCGGCG
EcoRI-MADS14-F			CGGAATTCATGGGGCGGGGCAAGGTGCA	BD-MADS14
BamHI-MADS14-R			CGGGATCCTTAGCCGTTGATGTGGCTCA
EcoRI-MADS 15-F			CGGAATTCATGGGGCGGGGGAAGGTGCA	BD-MADS15
BamHI-MADS15-R			CGGGATCCTTAAGCATTGAGGTGGCTCA
EcoRI-MADS16-F			CGGAATTCATGGGGAGGGGCAAGATCGA	BD-MADS16
BamHI-MADS16-R			CGGGATCCTCAACCGAGGCGCAGGTCGT
EcoRI-MADS55-F			CGGAATTCATGGCGAGGGAGAGGAGGGA	BD-MADS55
BamHI-MADS55-R			CGGGATCCTCACCCTAGTTTCAGGGATA
KpnI-MADS1-cLUC-F			GGGGTACC ATGGGGAGGGGGAAGGTGGA	MADS1-cLUC
BamHI-MADS1-cLUC-R			CGGGATCCTCATATCCAGCCGGATGGGA
KpnI-MADS1-cLUC-F			GGGGTACCATGGGGAGGGGGAAGGTGGA	MADS1lgy3-cLUC
BamHI-MADS1-cLUC-R			CGGGATCCTCATATCCAGCCGGATGGGA
KpnI-MADS1-cLUC-F			GGGGTACCATGGGGAGGGGGAAGGTGGA	MADS1-M-cLUC
BamHI-MADS1-M-cLUC-R			CGGGATCCTCAGAACTCGAAGAGGCGGCC
BamHI-MADS1-ΔM-cLUC-F			CGGGATCCAATGTCCAGCTCATCATGCAT	MADS1ΔM-cLUC
SalI-MADS1-ΔM-cLUC-R			GCGTCGACTCATATCCAGCCGGATGGGAT
KpnI-MADS1-ΔMI-cLUC-F			GGGGTACCATGGAATACCTGAAGCTGAAA	MADS1ΔMΔI-cLUC
BamHI-MADS1-ΔMI-cLUC-R			CGGGATCCTCATATCCAGCCGGATGGGA
KpnI-MADS1-ΔMIK-cLUC-F			GGGGTACCATGCAACAGCTGCAAGATCTC	MADS1ΔMΔIΔK-cLUC
BamHI-MADS1-ΔMIK-cLUC-R			CGGGATCCTCATATCCAGCCGGATGGGA
KpnI-MADS1-ΔK-cLUC-F			GGGGTACCATGGGGAGGGGGAAGGTGGA	MADS1ΔK-cLUC
BamHI-MADS1-ΔK-cLUC-R			CGGGATCCTCATATCCAGCCGGATGGGA
KpnI-DEP1-nLUC-F			GGGGTACCATGGGGGAGGAGGCGGTG	DEP1-nLUC
SalI-DEP1-nLUC-R			GCGTCGACTCAACATAAGCAACCACTGA
KpnI-dep1-nLUC-F			GGGGTACCATGGGGGAGGAGGCGGTG	dep1-nLUC
SalI-dep1-nLUC-R			GCGTCGACCTAGATGTTGAAGCAGGTGC
KpnI-RGA1-cLUC-F			GGGGTACCATGTCCGTGCTTACCTGTGT	RGA1-cLUC
BamHI-RGA1-cLUC-R			CGGGATCCTCAAGTTCCTTCCCTGGAGC
KpnI-RGB1-nLUC-F			GGGGTACCATGGCGTCCGTGGCGGAGCT	RGB1-nLUC
SalI-RGB1-nLUC-R			GCGTCGACAACTATTTTCCGGTGTCCGC
KpnI-GS3-nLUC-F			GGGGTACCATGGCAATGGCGGCGGCGCC	GS3-nLUC
SalI-GS3-nLUC-R			GCGTCGACCAAGCAGGGGGGGCAGCAAC
KpnI-RGG1-nLUC-F			GGGGTACCATGCAGGCCGGAGGAGGAGG	RGG1-nLUC
SalI-RGG1-nLUC-R			GCGTCGACCAAAAACCAGCATTTGCATC
KpnI-RGG2-nLUC-F			GGGGTACCATGAGGGGGGAGGCGAACGG	RGG2-nLUC
SalI-RGG2-nLUC-R			GCGTCGACGGAAAAATCTGAGCCTTTGG
KpnI-GGC2-nLUC-F			GGGGTACCATGGGGGAGGCGCCGAGGCC	GGC2-nLUC
SalI-GGC2-nLUC-R			GCGTCGACAGCATAAGCATCCGCCGGCA
KpnI-HA-MADS1-F			TCGGTACCATGGGGAGGGGGAAGGTGGA	PUC-HA-MADS1
SalI-HA-MADS1-R			TAGTCGACTATCCAGCCGGATGGGATGT
KpnI-Flag-DEP1-F			TCGGTACCATGGGGGAGGAGGCGGTGGT	PUC-FLAG-DEP1
BstBI-Flag-DEP1-R			TCTTCGAAACATAAGCAACCACTGAGAC
KpnI-Flag-dep1-F			TCGGTACCATGGGGGAGGAGGCGGTGGT	PUC-FLAG-dep1
BstBI-Flag-dep1-R			TCTTCGAAGATGTTGAAGCAGGTGCAGC
EcoRI-MADS1-yhbd-F			CGGAATTCATGGGGAGGGGGAAGGTGGAG	PGEX-GST-MADS1
SalI-MADS1-yhba-R			GCGTCGACTCATATCCAGCCGGATGGGAT
ECoRI-MADS1-yhbd-F			CGGAATTCATGGGGAGGGGGAAGGTGGAG	PGEX-GST-MADS1lgy3
SalI-MADS1-yhba-R			GCGTCGACTCATATCCAGCCGGATGGGAT
BamHI-35SBD-MADS1-F			GTGGATCCATGGGGAGGGGGAAGGTGGA	p35S::GAL4BD-MADS1
KpnI-35SBD-MADS1-R			CGGGTACCTCATATCCAGCCGGATGGGA
BamHI-35SBD-MADS1-F			GTGGATCCATGGGGAGGGGGAAGGTGGA	p35S::GAL4BD::MADS1lgy3
KpnI-35SBD-MADS1-R			CGGGTACCTCATATCCAGCCGGATGGGA
BamHI-35SBD-MADS1ΔK-F			GTGGATCCATGGGGAGGGGGAAGGTGGA	p35S::GAL4BD-MADS1ΔK
KpnI-35SBD-MADS1ΔK-R			CGGGTACCTCATATCCAGCCGGATGGGA
BamHI-35SBD-MADS1ΔC-F			GTGGATCCATGGGGAGGGGGAAGGTGGA	p35S::GAL4BD-MADS1ΔC
KpnI-35SBD-MADS1ΔC-R			CGGGTACCTCACTCCTTGCTCTTCAGATC
BamHI-DEP1-35SBD-F			CGGGATCCATGGGGGAGGAGGCGGTGGT	p35S::GAL4BD-DEP1
EcoRI-DEP1-35SBD-R			CGGAATTCTCAACATAAGCAACCACTGA
BamHI-DEP1-35SBD-F			CGGGATCCATGGGGGAGGAGGCGGTGGT	p35S::GAL4BD-dep1
EcoRI-dep1-35SBD-R			CGGAATTCCATGATGTTGAAGCAGGTGC
BamHI-35SBD-GS3-F			GTGGATCCATGGCAATGGCGGCGGCGCC	p35S::GAL4BD-GS3
KpnI-35SBD-GS3-R			CGGGTACCTCACAAGCAGGGGGGGCAGC
EcoRV-pMADS55::LUC-F			CGGATATCGGAGACTGGGAAGTTTCCGT	pMADS55::LUC
XbaI-pMADS55::LUC-R			CGTCTAGACTCCCTCCCCCCTCCCCTCC
EcoRV-pARF9::LUC-F			CGGATATCTGGAACGAATACCATACACC	pARF9::LUC
XbaI-pARF9::LUC-R			CGTCTAGAGCCTCCTCCTCCTCCTCCTC
EcoRV-pARF14::LUC-F			CGGATATCCTCTCATTCGTTTTCCGCGC	pARF14::LUC
XbaI-pARF14::LUC-R			CGTCTAGACTCCTCCTCCCTCCTCCTCC
EcoRV-pPIN1a::LUC-F			CGGATATCCTCCGGTTAGAACAGGGTGA	pPIN1a::LUC
XbaI-pPIN1a::LUC-R			CGTCTAGACTTCGCCCCCCCTCTTCCCT
EcoRV-pKANADI2::LUC-F			CGGATATCAGCGAAACTGATCTGACACAC	pKANADI2::LUC
XbaI-pKANADI2::LUC-R			CGTCTAGATGATGATCTCTTCTTGTCC
BamHI-NLS-dep1-F	CGCGGATCCATGCGACCCCCAAAGAAGAAGCGTAAGGTTGCTCG			pActin::HA-NLS-dep1-1
	AATGGGGGAGGAGGCGGTGGTGATG
SalI-dep1-R	GTCGACGTCGACTCAGATGTTGAAGCAGGTGCAG
XmaI-GS3-GFPF	ATACCCGGGATGGCAATGGCGGCGGCG			pActin::GS3-GFP
XbaI-GS3-GFPR	GCTCTAGACAAGCAGGGG GGGCAGCAAC
EcoRI-DEP1-PF	CAGCTATGACCATGATTACGAATTCCACTCCACTCCACCGTAACTG			pDEP1::dep1-1-GFP
XmaI-DEP1-PR	AGGTCGACTCTAGAGGATCCCCGGGCTCCACACGCAGCACGCCA
EcoRI-GS3-PF	CAGCTATGACCATGATTACGAATTCTTGGGGATCTATCTCGGGGA			pGS3::GS3-GFP
XmaI-GS3-PR	AGGTCGACTCTAGAGGATCCCCGGGGTCACTCCGAAGTTCCGATT
EcoRI-RGB1-PF	CAGCTATGACCATGATTACGAATTCACCTCAAGCCCGGCCCGA			pRGB1::RGB1-GFP
XmaI-RGB1-PR	AGGTCGACTCTAGAGGATCCCCGGGGCCGCCGCCGCCCGCA
