# Supplementary material for: G-protein βγ subunits determine grain size through interaction with MADS-domain transcription factors in rice
Source: Nat Commun. 2018 Feb 27;9:852. doi: 10.1038/s41467-018-03047-9 (PMC5829230; doi:10.1038/s41467-018-03047-9)
Supplement: Supplementary file 9 — Supplementary Data 6 [file 41467_2018_3047_MOESM9_ESM.xlsx]

## Sheet: Sheet1
Supplementary Table 6. The primer sequences used for qRT-PCR and ChIP assays
Primer	Forward sequence (5'-3')	Reverse sequence (5'-3')
MADS1-RT	GAGAATGTGCTCCATATG	TGCTCAGATGGTCCATGTAG
MADS34-RT	CAACCAGAGCACTTCTTCCA	CTGAAGCTGAAACGGTAGCT
MADS55-RT	TCGCTTAATTCGTGCAAGTTATG	AAGTCTCAGCCGAGGTCACAA
ARF9-RT	TGTGCCAGCAATGTCAAAAT	TGTGGATTACTCGCATCCAA
ARF14-RT	CGATTGGATGGAGCTCATTT	TTTGAATCGCTGCTGTTGAC
OsKANADI2-RT	AACCTGCTCCACCATATGG	ATCCTTGTTCATTGCCGTC
OsPIN1a-RT	AGTACAAAGCTTGGGGGGAC	ATCTCTTGTCAGAATCGGCG
MADS55-ChIP-P1	CACATCCACAGCCACACG	AGAGAAAAGCAGCGGGCTA
MADS55-ChIP-P2	TTGTACCTGCTCTAAAACCGAAT	GATAGATACTGCCTCCATCTCAAA
PIN1a-ChIP-P1	GGAGCAGCTTTTGTGGGTAT	TTTGATCCAAGCACTCAAAGC
PIN1a-ChIP-P2	CTTCTCCATTTCTGCACGGG	TGGCATTCGTTGTGCTAGAC
ARF9-ChIP-P1	GGTGTATGGTATTCGTTCCA	AAGGTTCTCGGTACAGATTTG
ARF9-ChIP-P2	TTGTAAACCCAGCCAGTGCT	CACGCCTCTCTCTCTCTCTCTC
KAN2-ChIP-P1	GTACCACCACCGATTTTTGG	TAGCTGTACGCGCGAGATTA
KAN2-ChIP-P2	GTGTACGGGTATTGCATAAAGG	TATACAATCCATGCAGAGCTTG
MADS55-EMSA-probe	AGGCAGTATCTATCTATTTATTGCGTATAAACTAAAT	ATTTAGTTTATACGCAATAAATAGATAGATACTGCCT
